# Supplementary material for: A new species of frog-biting midge from Papua New Guinea with a key to the described Corethrellidae of the Australopapuan region (Diptera, Corethrellidae, Corethrella)
Source: Zookeys. 2018 Nov 5;(795):39–48. doi: 10.3897/zookeys.795.28543 (PMC6232238; doi:10.3897/zookeys.795.28543)
Supplement: XML Treatment for Corethrella oppositophila [file zookeys.795.28543-treatment1.xml]

<!DOCTYPE tp:taxon-treatment
  PUBLIC "-//TaxonX//DTD Taxonomic Treatment Publishing DTD v0 20100105//EN" "tax-treatment-NSO.dtd">
<tp:taxon-treatment xmlns:tp="http://www.plazi.org/taxpub"><tp:treatment-meta><kwd-group><label>Taxon classification</label><kwd><named-content xmlns:xlink="http://www.w3.org/1999/xlink" content-type="kingdom">Animalia</named-content></kwd><kwd><named-content xmlns:xlink="http://www.w3.org/1999/xlink" content-type="order">Diptera</named-content></kwd><kwd><named-content xmlns:xlink="http://www.w3.org/1999/xlink" content-type="family">Corethrellidae</named-content></kwd></kwd-group><mixed-citation publication-type="journal"><person-group><name><surname>Kvifte</surname><given-names>Gunnar Mikalsen</given-names></name><name><surname>Bernal</surname><given-names>Ximena E.</given-names></name></person-group><article-title>A new species of frog-biting midge from Papua New Guinea with a key to the described <tp:taxon-name><tp:taxon-name-part taxon-name-part-type="family">Corethrellidae</tp:taxon-name-part></tp:taxon-name> of the Australopapuan region (<tp:taxon-name><tp:taxon-name-part taxon-name-part-type="order">Diptera</tp:taxon-name-part></tp:taxon-name>, <tp:taxon-name><tp:taxon-name-part taxon-name-part-type="family">Corethrellidae</tp:taxon-name-part></tp:taxon-name>, <italic><tp:taxon-name><tp:taxon-name-part taxon-name-part-type="genus" reg="Corethrella">Corethrella</tp:taxon-name-part></tp:taxon-name></italic>)</article-title><source>Zookeys</source><day>5</day><month>11</month><year>2018</year><volume>2018</volume><issue>795</issue><fpage>39</fpage><lpage>48</lpage><pub-id pub-id-type="doi">10.3897/zookeys.795.28543</pub-id></mixed-citation></tp:treatment-meta><tp:nomenclature><tp:taxon-name>
            <tp:taxon-name-part taxon-name-part-type="genus" reg="Corethrella">Corethrella</tp:taxon-name-part>
            <tp:taxon-name-part taxon-name-part-type="species" reg="oppositophila">oppositophila</tp:taxon-name-part>
            <object-id xmlns:xlink="http://www.w3.org/1999/xlink" content-type="zoobank" xlink:type="simple">http://zoobank.org/DB8CE9C3-BFA2-4560-9FE6-D2C2BB17478A</object-id>
          </tp:taxon-name><tp:taxon-authority>Kvifte &amp; Bernal</tp:taxon-authority><tp:taxon-status xmlns:xlink="http://www.w3.org/1999/xlink" xlink:type="simple">sp. n.</tp:taxon-status><xref ref-type="fig" rid="F1">Figs 1</xref><xref ref-type="fig" rid="F2">, 2</xref></tp:nomenclature><tp:treatment-sec sec-type="type material" id="SECID0EVGAC"><title>Type material.</title><p>Holotype male. PAPUA NEW GUINEA: Morobe province, Mount Wilhelm, <named-content xmlns:xlink="http://www.w3.org/1999/xlink" content-type="dwc:verbatimCoordinates" xlink:type="simple"><named-content content-type="geo-json" specific-use="{&#34;type&#34;:&#34;Point&#34;,&#34;coordinates&#34;:[145.186070,-5.758978]}" id="NCID0E5GAC" xlink:type="simple">5.758978°S, 145.18607°E</named-content></named-content>, 2200 m a.s.l., 27.X.2012, leg. Mogia, Lilip, Vohotny &amp; Leponce (Malaise trap). Six paratype females, same locality as holotype but collection dates 17.X.2012, 22.X.2012, 25.X.2012, 28.X.2012, and 31.X.2012 (two specimens). All specimens in collections of <abbrev xmlns:xlink="http://www.w3.org/1999/xlink" xlink:title="Royal Belgian Institute of Sciences" id="ABBRID0EDHAC" xlink:type="simple">RBINS</abbrev>.</p></tp:treatment-sec><tp:treatment-sec sec-type="diagnosis" id="SECID0EHHAC"><title>Diagnosis.</title><p>Only extant species of <tp:taxon-name><tp:taxon-name-part taxon-name-part-type="family">Corethrellidae</tp:taxon-name-part></tp:taxon-name> with the following combination of characters: wing with a mid-length band of dark pigmentation and scales, thorax brown with anterior two thirds of scutum, prosternum and katepisternum light brown, abdominal tergites light brown with anterior dark bands, dorsomedial seta of male gonocoxite parallel with proximalmost seta in dorsal row.</p></tp:treatment-sec><tp:treatment-sec sec-type="description" id="SECID0ESHAC"><title>Description.</title><p>Adult male (n = 1). <bold><italic>Head</italic></bold> (Figs <xref ref-type="fig" rid="F1">1a</xref>, <xref ref-type="fig" rid="F2">2a</xref>, <xref ref-type="fig" rid="F2">2c</xref>) broader than long. Eyebridge of five rows of facets, constricting towards median. Four frontal setae present. Antenna (Figure <xref ref-type="fig" rid="F1">1c</xref>) with pedicel dark brown, scape and flagellum paler. Pedicel without setae longer than length of pedicel. Length of flagellomeres 120, 62.5, 62.5, 85, 115, 132.5, 132.5, 130, 130, 125, 117.5, 82.5, 65, 80, terminal flagellomere bifurcate. Three sensilla coeloconica on flagellomere I, one sensillum coeloconicum on each of flagellomeres IX–XIII. Palpus uniformly pale brown with segment III of uniform width or slightly broader at mid length, length of palpal segments 37.5, 42.5, 100, 77.5, N/A (5<sup>th</sup> palpal segments missing in specimen). Palpal segment I with single lateral elongate seta, seg<!--PageBreak-->ment II with two elongate setae, and one short. Clypeus broadly oval with single medial seta. Labellum oval. Cibarial pump, hypopharynx, tentorium and stipes as in Figure <xref ref-type="fig" rid="F2">2a</xref>.</p><fig id="F1" position="float" orientation="portrait"><label>Figure 1.</label><caption><p><italic><tp:taxon-name><tp:taxon-name-part taxon-name-part-type="genus" reg="Corethrella">Corethrella</tp:taxon-name-part><tp:taxon-name-part taxon-name-part-type="species" reg="oppositophila">oppositophila</tp:taxon-name-part></tp:taxon-name></italic> Kvifte &amp; Bernal, sp. n., male and female <bold>a</bold> male head <bold>b</bold> female head <bold>c</bold> male antenna <bold>d</bold> male wing <bold>e</bold> female wing <bold>f</bold> hind leg of female <bold>g</bold> mid leg of female <bold>h</bold> fore leg of female <bold>i</bold> thorax of female <bold>j</bold> male abdomen <bold>k</bold> female abdomen with blood meal <bold>l</bold> egg in female abdomen. Scale bars: 200 μm (<bold>a, b, c, i, j, k</bold>); 500 μm (<bold>d–g</bold>). Views: frontal (<bold>a, b</bold>), dorsal (<bold>d, e, j–l</bold>), posterior (<bold>f–h</bold>).</p></caption><graphic xmlns:xlink="http://www.w3.org/1999/xlink" xlink:href="zookeys-795-039-g001.jpg" position="float" orientation="portrait" xlink:type="simple" id="oo_240686.jpg"/></fig><fig id="F2" position="float" orientation="portrait"><label>Figure 2.</label><caption><p><italic><tp:taxon-name><tp:taxon-name-part taxon-name-part-type="genus" reg="Corethrella">Corethrella</tp:taxon-name-part><tp:taxon-name-part taxon-name-part-type="species" reg="oppositophila">oppositophila</tp:taxon-name-part></tp:taxon-name></italic> Kvifte &amp; Bernal, sp. n., male and female <bold>a</bold> male hypopharynx, cibarium and stipes <bold>b</bold> female hypopharynx, cibarium and stipes <bold>c</bold> male clypeus and mouthparts <bold>d</bold> female clypeus and mouthparts <bold>e</bold> gonocoxite <bold>f</bold> paramere and aedeagus (only one paramere shown) <bold>g</bold> gonostylus. Scale bars 80 μm (<bold>a, b</bold>); 100 μm (<bold>c–g</bold>). Abbreviations: cf – cibarial fork, ci – cibarium, cl – clypeus, ep – epipharynx, lbl – labellum, lbl – labellar projection, m – mandible, p – palpal segment III, st – stipes, tnt – tentorium. Views: frontal (<bold>a–d</bold>), dorsal (<bold>e–g</bold>).</p></caption><graphic xmlns:xlink="http://www.w3.org/1999/xlink" xlink:href="zookeys-795-039-g002.jpg" position="float" orientation="portrait" xlink:type="simple" id="oo_240687.jpg"/></fig><p><bold><italic>Thorax</italic></bold> brown with anterior two thirds of scutum, prosternum and katepisternum light brown. Dorsocentral row without elongate setae at posterior end. Prescutal suture narrow, extending more than two thirds of way to dorsocentral row. Anterior anepisternum divided diagonally into dorsal and ventral portions, dorsal portion about twice as large as ventral; posterior anepisternum undivided, posterior half without distinct setae. Haltere paler than thorax.</p><p><bold><italic>Wing</italic></bold> (Figure <xref ref-type="fig" rid="F1">1d</xref>) 1.75 mm long, 0.48 mm wide, R<sub>1</sub> 1.31 mm long. Apex of R<sub>2</sub> at level with M<sub>1</sub>. Membrane with patch of dark infuscation from Sc to stem of R<sub>2+3</sub>, paler <!--PageBreak-->infuscation present over crossveins r-m and m-cu. Midlength and subapical bands of pigmented scales present. Wing scales narrow, those on C nearly twice as wide as those on other veins.</p><p><bold><italic>Legs</italic></bold> light brown with rings of darker pigmentations basally and subbasally on all femora and tibiae, more indistinct on midtibia. Fore- and midtarsi with banding. With only slender setae, lacking scales. Claws on fore- and midlegs unequal, hind leg claws equal, all simple, without basal prongs or empodia. Ratio of foreleg Ta<sub>3</sub>/Ta<sub>4</sub> = 1.56.</p><!--PageBreak--><p><italic>Abdomen</italic> (Figure <xref ref-type="fig" rid="F1">1j</xref>) Light brown with darker brown mottled bands anteriorly on each tergite, sternites I–II pale, other sternites light brown with darker brown mottled bands anteriorly. Tergites and sternites VIII and IX light brown; length of segment VIII 112.5, distally 2.5 times as wide as base; hairless stripe medially on tergite IX 35 μm wide.</p><p><italic>Genitalia</italic> (Figure <xref ref-type="fig" rid="F2">2e–g</xref>). Gonocoxite uniformly pale brown, tapering gently towards apex; all setae of similar length; with well-defined dorsal row of six setae of uniform length and thickness. Dorsomedial seta stout, tapering from non-expanded base. Gonostylus sinuous, of equal thickness except tapering apically, one elongate, thick subbasal seta situated on inner surface (ventrally), with thick, blunt subapical peg; subbasal seta 0.4 length of gonostylus. Parameres comprised of a sclerotized S-shaped part and a less weakly sclerotized egg-shaped part. Aedeagus slender, tapering gradually to apex, reaching beyond dorsomedial seta, lateral margins meeting apically.</p><p>Adult female (n = 6) As for male, with following differences. <italic>Head</italic> (Figure <xref ref-type="fig" rid="F1">1b</xref>) Eyebridge of 5–6 rows of facets, constricting towards median. Coronal suture long, extending ventrally to between antennal bases. All available specimens with flagellum broken, length of preserved flagellomeres (n = 4) 70–80 (74), 42.5–45 (43), 45–50 (47), first flagellomere with three sensilla coeloconica. Length of palpal segments (n = 6, 6, 6, 4, 2) 35–50 (41), 40–47.5 (45), 87.5–97.5 (93), 70–80 (76), 80–95 . Clypeus broadly hexagonal, with anterior margin about half length of posterior margin,, with 1–5 setae in single row. Mandibular teeth small, pointed. Labellum rectangular with apicomedial projection. Cibarial pump, hypopharynx, tentorium, and stipes as in figure 2b.</p><p><italic>Thorax</italic> (Figure <xref ref-type="fig" rid="F1">1i</xref>) brown with anterior third of scutum, prosternum, mediotergite, metaepisternum, scutellum, and metakatepisternum light brown.</p><p><italic>Wing</italic> (Figure <xref ref-type="fig" rid="F1">1e</xref>) 1.73–2.00 (1.79) mm long, 0.46–0.60 (0.53) mm wide. R<sub>1</sub> 1.19–1.35 (1.24) mm long.</p><p><italic>Legs</italic> (Figure <xref ref-type="fig" rid="F1">1f–1h</xref>) Claws of each legs equal to those of others, equal on each leg, simple, with empodia slender, feather-shaped. Ratio of foreleg Ta<sub>3</sub> / Ta<sub>4</sub> = 1.35</p><p><italic>Genitalia</italic> (Figure <xref ref-type="fig" rid="F1">1k</xref>) with 2–6 microseta subapically on proctiger.</p><p><italic>Egg</italic> (n = 15, Figure <xref ref-type="fig" rid="F1">1I</xref>) length 240, width 127.5 mm.</p></tp:treatment-sec><tp:treatment-sec sec-type="biology" id="SECID0EJPAC"><title>Biology.</title><p>Females have biting mouthparts and one paratype was collected with blood in its gut (Figure <xref ref-type="fig" rid="F1">1k</xref>). Another paratype female was preserved with 15 eggs in her abdomen; these were not preserved well enough, however, to allow morphological comparison with other described <tp:taxon-name><tp:taxon-name-part taxon-name-part-type="family">Corethrellidae</tp:taxon-name-part></tp:taxon-name> eggs.</p></tp:treatment-sec><tp:treatment-sec sec-type="distribution" id="SECID0EYPAC"><title>Distribution.</title><p>Known only from the type locality on Papua New Guinea, where it was collected in a Malaise trap at 2200 m.a.s.l.</p></tp:treatment-sec><tp:treatment-sec sec-type="etymology" id="SECID0E4PAC"><title>Etymology.</title><p>From Latin <italic>opposita</italic>, opposite, and Greek φίλος <italic>(philos</italic>), friend. “Opposites attract” – referring to the stark sexual dimorphism of the basal flagellomeres of the male and female antennae.</p></tp:treatment-sec><tp:treatment-sec sec-type="remarks" id="SECID0EIAAE"><title>Remarks.</title><p>The new species keys to <italic><tp:taxon-name><tp:taxon-name-part taxon-name-part-type="genus" reg="Corethrella">C.</tp:taxon-name-part><tp:taxon-name-part taxon-name-part-type="species" reg="solomonis">solomonis</tp:taxon-name-part></tp:taxon-name></italic> in <xref ref-type="bibr" rid="B4">Borkent (2008)</xref> but differs from that species by its thorax being more extensively brown (see description above and compare with <xref ref-type="bibr" rid="B4">Borkent 2008</xref>: fig. 38B) and having much shorter flagellomeres in the female. The male of <italic><tp:taxon-name><tp:taxon-name-part taxon-name-part-type="genus" reg="Corethrella">C.</tp:taxon-name-part><tp:taxon-name-part taxon-name-part-type="species" reg="solomonis">solomonis</tp:taxon-name-part></tp:taxon-name></italic> is unknown.</p><!--PageBreak--><p>The male and females of <italic><tp:taxon-name><tp:taxon-name-part taxon-name-part-type="genus" reg="Corethrella">C.</tp:taxon-name-part><tp:taxon-name-part taxon-name-part-type="species" reg="oppositophila">oppositophila</tp:taxon-name-part></tp:taxon-name></italic> Kvifte &amp; Bernal sp. n. have been associated based on similarity of pigmentation, together with co-occurrence in the same Malaise trap at the same time.</p><sec sec-type="Key to the described Corethrellidae of the Australopapuan region" id="SECID0E1BAE"><title>Key to the described <tp:taxon-name><tp:taxon-name-part taxon-name-part-type="family">Corethrellidae</tp:taxon-name-part></tp:taxon-name> of the Australopapuan region</title><table-wrap content-type="key" position="anchor" orientation="portrait"><table id="TID0E5JAC" rules="all"><tbody><tr><td rowspan="1" colspan="1">1</td><td rowspan="1" colspan="1">Wings without pigmented markings</td><td rowspan="1" colspan="1">
                      <bold>2</bold>
                    </td></tr><tr><td rowspan="1" colspan="1">–</td><td rowspan="1" colspan="1">Wings with pigmented bands</td><td rowspan="1" colspan="1">
                      <bold>3</bold>
                    </td></tr><tr><td rowspan="1" colspan="1">2</td><td rowspan="1" colspan="1">Wing veins largely without scales. Papua New Guinea</td><td rowspan="1" colspan="1">
                      <bold><italic><tp:taxon-name><tp:taxon-name-part taxon-name-part-type="genus" reg="Corethrella">C.</tp:taxon-name-part><tp:taxon-name-part taxon-name-part-type="species" reg="evenhuisi">evenhuisi</tp:taxon-name-part></tp:taxon-name></italic> Borkent, 2008</bold>
                    </td></tr><tr><td rowspan="1" colspan="1">–</td><td rowspan="1" colspan="1">Wing veins with scales. Papua New Guinea</td><td rowspan="1" colspan="1">
                      <bold><italic><tp:taxon-name><tp:taxon-name-part taxon-name-part-type="genus" reg="Corethrella">C.</tp:taxon-name-part><tp:taxon-name-part taxon-name-part-type="species" reg="pauciseta">pauciseta</tp:taxon-name-part></tp:taxon-name></italic> Borkent, 2008</bold>
                    </td></tr><tr><td rowspan="1" colspan="1">3</td><td rowspan="1" colspan="1">At least hind tibia with dark band at base</td><td rowspan="1" colspan="1">
                      <bold>4</bold>
                    </td></tr><tr><td rowspan="1" colspan="1">–</td><td rowspan="1" colspan="1">Tibiae unicolorous or with well-defined dark bands only at apices</td><td rowspan="1" colspan="1">
                      <bold>9</bold>
                    </td></tr><tr><td rowspan="1" colspan="1">4</td><td rowspan="1" colspan="1">Abdominal tergites uniformly pigmented. Hind tibia with dark band at base</td><td rowspan="1" colspan="1">
                      <bold>5</bold>
                    </td></tr><tr><td rowspan="1" colspan="1">–</td><td rowspan="1" colspan="1">Abdominal tergites with dark bands anteriorly. All tibiae with dark bands at base and subapically</td><td rowspan="1" colspan="1">
                      <bold>6</bold>
                    </td></tr><tr><td rowspan="1" colspan="1">5</td><td rowspan="1" colspan="1">Wing with dark scales restricted to mid-length band and apical margin. Solomon Islands</td><td rowspan="1" colspan="1">
                      <bold><italic><tp:taxon-name><tp:taxon-name-part taxon-name-part-type="genus" reg="Corethrella">C.</tp:taxon-name-part><tp:taxon-name-part taxon-name-part-type="species" reg="canningsi">canningsi</tp:taxon-name-part></tp:taxon-name></italic> Borkent, 2008</bold>
                    </td></tr><tr><td rowspan="1" colspan="1">–</td><td rowspan="1" colspan="1">Wing with two bands of dark scales in addition to apical patch. Papua New Guinea</td><td rowspan="1" colspan="1">
                      <bold><italic><tp:taxon-name><tp:taxon-name-part taxon-name-part-type="genus" reg="Corethrella">C.</tp:taxon-name-part><tp:taxon-name-part taxon-name-part-type="species" reg="varia">varia</tp:taxon-name-part></tp:taxon-name></italic> Borkent, 2008</bold>
                    </td></tr><tr><td rowspan="1" colspan="1">6</td><td rowspan="1" colspan="1">Femora apically with pigmented dark band (fig. 1f–1h)</td><td rowspan="1" colspan="1">
                      <bold>7</bold>
                    </td></tr><tr><td rowspan="1" colspan="1">–</td><td rowspan="1" colspan="1">Femora apically pale. Queensland (Australia)</td><td rowspan="1" colspan="1">
                      <bold><italic><tp:taxon-name><tp:taxon-name-part taxon-name-part-type="genus" reg="Corethrella">C.</tp:taxon-name-part><tp:taxon-name-part taxon-name-part-type="species" reg="mckeeveri">mckeeveri</tp:taxon-name-part></tp:taxon-name></italic> Colless, 1986</bold>
                    </td></tr><tr><td rowspan="1" colspan="1">7</td><td rowspan="1" colspan="1">Thorax with pleura pale with narrow brown stripes. Solomon Islands</td><td rowspan="1" colspan="1">
                      <bold><italic><tp:taxon-name><tp:taxon-name-part taxon-name-part-type="genus" reg="Corethrella">C.</tp:taxon-name-part><tp:taxon-name-part taxon-name-part-type="species" reg="solomonis">solomonis</tp:taxon-name-part></tp:taxon-name></italic> Belkin, 1962</bold>
                    </td></tr><tr><td rowspan="1" colspan="1">–</td><td rowspan="1" colspan="1">Thorax with pleura mostly brown.</td><td rowspan="1" colspan="1">
                      <bold>8</bold>
                    </td></tr><tr><td rowspan="1" colspan="1">8</td><td rowspan="1" colspan="1">Wing with unicolorous scales on anterior margin. Thorax with some pale mottling on pleura, scutum unicolorous brown. Australia</td><td rowspan="1" colspan="1">
                      <bold><italic><tp:taxon-name><tp:taxon-name-part taxon-name-part-type="genus" reg="Corethrella">C.</tp:taxon-name-part><tp:taxon-name-part taxon-name-part-type="species" reg="collessi">collessi</tp:taxon-name-part></tp:taxon-name></italic> Borkent, 2008</bold>
                    </td></tr><tr><td rowspan="1" colspan="1">–</td><td rowspan="1" colspan="1">Wing with contrasting, i.e. both darker and lighter, scales on anterior margin. Thorax without mottling on pleura, scutum lighter on anterior two thirds. Papua New Guinea</td><td rowspan="1" colspan="1">
                      <bold><italic><tp:taxon-name><tp:taxon-name-part taxon-name-part-type="genus" reg="Corethrella">C.</tp:taxon-name-part><tp:taxon-name-part taxon-name-part-type="species" reg="oppositophila">oppositophila</tp:taxon-name-part></tp:taxon-name></italic> Kvifte &amp; Bernal, sp. n.</bold>
                    </td></tr><tr><td rowspan="1" colspan="1">9</td><td rowspan="1" colspan="1">Abdominal tergites I–VII with dark pigmentation only apicolaterally, sternites completely pigmented. Tibiae without dark bands. New Zealand</td><td rowspan="1" colspan="1">
                      <bold><italic><tp:taxon-name><tp:taxon-name-part taxon-name-part-type="genus" reg="Corethrella">C.</tp:taxon-name-part><tp:taxon-name-part taxon-name-part-type="species" reg="novaezealandiae">novaezealandiae</tp:taxon-name-part></tp:taxon-name></italic> Tonnoir, 1927</bold>
                    </td></tr><tr><td rowspan="1" colspan="1">–</td><td rowspan="1" colspan="1">Abdominal tergites I–VII with entire hind margin darkly pigmented, sternites with incomplete pigmentation. Tibiae with apical dark bands. Australia</td><td rowspan="1" colspan="1">
                      <bold>10</bold>
                    </td></tr><tr><td rowspan="1" colspan="1">10</td><td rowspan="1" colspan="1">Thorax dark brown. Wing with three distinct bands of pigmentation</td><td rowspan="1" colspan="1">
                      <bold><italic><tp:taxon-name><tp:taxon-name-part taxon-name-part-type="genus" reg="Corethrella">C.</tp:taxon-name-part><tp:taxon-name-part taxon-name-part-type="species" reg="marksae">marksae</tp:taxon-name-part></tp:taxon-name></italic> Colless, 1986</bold>
                    </td></tr><tr><td rowspan="1" colspan="1">–</td><td rowspan="1" colspan="1">Thorax light brown. Wing with pigmentation restricted to single dark midlength band</td><td rowspan="1" colspan="1">
                      <bold>11</bold>
                    </td></tr><tr><td rowspan="1" colspan="1">11</td><td rowspan="1" colspan="1">Head wider than long. Flagellomere I about four times as long as wide</td><td rowspan="1" colspan="1">
                      <bold><italic><tp:taxon-name><tp:taxon-name-part taxon-name-part-type="genus" reg="Corethrella">C.</tp:taxon-name-part><tp:taxon-name-part taxon-name-part-type="species" reg="pallidula">pallidula</tp:taxon-name-part></tp:taxon-name></italic> Bugledich, 1999</bold>
                    </td></tr><tr><td rowspan="1" colspan="1">–</td><td rowspan="1" colspan="1">Head circular in frontal view. Flagellomere I about twice as long as wide</td><td rowspan="1" colspan="1">
                      <bold><italic><tp:taxon-name><tp:taxon-name-part taxon-name-part-type="genus" reg="Corethrella">C.</tp:taxon-name-part><tp:taxon-name-part taxon-name-part-type="species" reg="alba">alba</tp:taxon-name-part></tp:taxon-name></italic> Borkent, 2008</bold>
                    </td></tr><!--PageBreak--></tbody></table></table-wrap></sec></tp:treatment-sec><ref-list><ref id="B4"><mixed-citation xmlns:xlink="http://www.w3.org/1999/xlink" xlink:type="simple"><person-group><name name-style="western"><surname>Borkent</surname><given-names>A</given-names></name></person-group> (<year>2008</year>) <article-title>The Frog-Biting Midges of the World (<tp:taxon-name><tp:taxon-name-part taxon-name-part-type="family">Corethrellidae</tp:taxon-name-part></tp:taxon-name>: <tp:taxon-name><tp:taxon-name-part taxon-name-part-type="order">Diptera</tp:taxon-name-part></tp:taxon-name>).</article-title><source>Zootaxa</source><volume>1804</volume>: <fpage>1</fpage>–<lpage>456</lpage>.</mixed-citation></ref></ref-list></tp:taxon-treatment>
